# Supplementary material for: Pancreatic Lipase in Eutectogels as Emerging Materials: Exploring Their Properties and Potential Applications in Biosensing
Source: Biosensors (Basel). 2025 Sep 17;15(9):615. doi: 10.3390/bios15090615 (PMC12467884; doi:10.3390/bios15090615)
Supplement: Supplementary file 1 [file biosensors-15-00615-s001.zip]

Archive with 1 entries (1 files):
- biosensors-3843238-supplementary.pdf
